# Supplementary material for: Study of formation of green eggshell color in ducks through global gene expression
Source: PLoS One. 2018 Jan 29;13(1):e0191564. doi: 10.1371/journal.pone.0191564 (PMC5788541; doi:10.1371/journal.pone.0191564)
Supplement: S1 Table — (XLS) [file pone.0191564.s005.xls]

## Sheet: Supplementary Table S1
	S1-1 Table. Primers for mRNA detection by real-time RT-PCR
	Gene ID	Gene name	Primer sequences		Fragment size (bp)
			Forward primers(5’-3’)	reverse primers(5’-3’)
	ENSAPLG00000010147	β-Actin	GCTATGTCGCCCTGGATTTC	CACAGGACTCCATACCCAAGAA	168
	ENSAPLG00000002382	ABCG2	TACTTCCAATCTATCGGCTACG	TGAGTTGTCTTCGTTGGTCTTG	120
	ENSAPLG00000009559	SLC5A11	AAGTCGGCTTACCTGGTTCA	TGGTGTCAGTCGTGCATTTATT	176
	ENSAPLG00000008254	SLC34A2	CCAATACGGATGTGCAAGACT	TAAACAGAGCAAACAAGGGAAG	169
	ENSAPLG00000008835	TFF2	CTTGTTGTAGCCCTCATCGC	TCCTGGGTGACCACAGTTCTT	102
	ENSAPLG00000006771	PAK1	GAAGTATCGTGAGCGTGGGT	CCCTCATTACCAGGATTTCATT	189
	ENSAPLG00000003663	ITGA11	ACAACCGCAACCTCACCAT	CCATCACCGTTCACATCCAG	97
	ENSAPLG00000004563	CD36	TGTTGCCTAATGCTGCTCG	ATTTCTTTCACTGTTCTGTTCTGC	190
	ENSAPLG00000014523	FABP7	ACTCTGACCTTTGGTGATGTGG	AAGCTACTTTCAGTTATGGACGGT	120
	ENSAPLG00000000927	TM6SF2	CAGGGGCATGGTGATTTTG	AGCATCTGCACTTTGGGGTAG	108
	ENSAPLG00000003361	BPIFB6	TCTGTTATGCAGGCGTCCTT	GGTTTTGTTCGGGGTTATTGT	189
	S1-2 Table. Primers for miRNA detection by real-time RT-PCR
	microRNA	mature miRNA	Stem loop primer (5'-3')	Forward primers (5’-3’)	Reverse primers(5’-3’)
	gga-miR-144-3p	CUACAGUAUAGAUGAUGUACUC	CTCAACTGGTGTCGTGGAGTCGGCAATTCAGTTGAGGAGTACAT	ACACTCCAGCTGGGCTACAGTATAGATG	TGGTGTCGTGGAGTCG
	gga-miR-146c-3p	AGUCCAUGGUAUUCAGUUCUCU	CTCAACTGGTGTCGTGGAGTCGGCAATTCAGTTGAGAGAGAACT	ACACTCCAGCTGGGAGTCCATGGTATTC	TGGTGTCGTGGAGTCG
	gga-miR-214	ACAGCAGGCACAGACAGGCAG	CTCAACTGGTGTCGTGGAGTCGGCAATTCAGTTGAGCTGCCTGT	ACACTCCAGCTGGGACAGCAGGCACAG	TGGTGTCGTGGAGTCG
	gga-miR-383-5p	AGAUCAGAAGGUGAUUGUGGCU	CTCAACTGGTGTCGTGGAGTCGGCAATTCAGTTGAGCACACAGT	ACACTCCAGCTGGGCCTGCATTGTACAC	TGGTGTCGTGGAGTCG
	gga-miR-460a-5p	CCUGCAUUGUACACACUGUGUG	CTCAACTGGTGTCGTGGAGTCGGCAATTCAGTTGAGAAATCATC	ACACTCCAGCTGGGGGGTTCCTGGCAT	TGGTGTCGTGGAGTCG
	gga-miR-23b-5p	GGGUUCCUGGCAUGAUGAUUU	CTCAACTGGTGTCGTGGAGTCGGCAATTCAGTTGAGAGCCACAA	ACACTCCAGCTGGGAGATCAGAAGGTGA	TGGTGTCGTGGAGTCG
