# Supplementary material for: Study of formation of green eggshell color in ducks through global gene expression
Source: PLoS One. 2018 Jan 29;13(1):e0191564. doi: 10.1371/journal.pone.0191564 (PMC5788541; doi:10.1371/journal.pone.0191564)
Supplement: S2 Table — (XLS) [file pone.0191564.s006.xls]

## Sheet: Sheet1
S2 Table. The number of genes in different FPKM ranges
FPKM	D_1	D_2	D_3	W_1	W_2	W_3
Interval
0~1	4549	4630	4160	4345	4301	3992
	-0.2488	-0.2532	22.75%)	-0.2376	-0.2352	-0.2183
1~3	1889	1965	1768	1734	1744	1855
	-0.1033	-0.1075	-0.0967	-0.0948	-0.0954	-0.1014
3~15	4411	4549	4243	4035	4047	4351
	-0.2412	-0.2488	-0.232	-0.2207	-0.2213	-0.238
15~60	5223	5103	5625	5661	5698	5750
	-0.2856	-0.2791	-0.3076	-0.3096	-0.3116	-0.3145
>60	2213	2038	2489	2510	2495	2337
	-0.121	-0.1115	-0.1361	-0.1373	-0.1365	-0.1278
Note: FPKM: the Fragments Per Kilobase of transcript sequence per Millions base pairs sequenced
