# Supplementary material for: Study of formation of green eggshell color in ducks through global gene expression
Source: PLoS One. 2018 Jan 29;13(1):e0191564. doi: 10.1371/journal.pone.0191564 (PMC5788541; doi:10.1371/journal.pone.0191564)
Supplement: S3 Table — (XLSX) [file pone.0191564.s007.xlsx]

## Sheet: Sheet1
S3 Table. Filtering the raw reads to obtain clean reads
Library	RRN01792	RRN01787	RRN01788	RRN01789	RRN01790	RRN01791
Sample	D_1	D_2	D_3	W_1	W_2	W_3
total_reads	10482852	10536905	10761971	10479058	11703582	10919321
N% > 10%	300 (0.00%)	309 (0.00%)	309 (0.00%)	301 (0.00%)	393 (0.00%)	324 (0.00%)
low quality	31247 (0.30%)	31930 (0.30%)	30825 (0.29%)	35027 (0.33%)	41063 (0.35%)	36256 (0.33%)
5_adapter_contamine	352 (0.00%)	622 (0.01%)	396 (0.00%)	265 (0.00%)	465 (0.00%)	260 (0.00%)
3_adapter_null or insert_null	301009 (2.87%)	223580 (2.12%)	177399 (1.65%)	222229 (2.12%)	347417 (2.97%)	355943 (3.26%)
with ployA/T/G/C	3525 (0.03%)	11712 (0.11%)	7469 (0.07%)	9606 (0.09%)	9867 (0.08%)	3752 (0.03%)
clean reads	10146419 (96.79%)	10268752 (97.46%)	10545573 (97.99%)	10211630 (97.45%)	11304377 (96.59%)	10522786 (96.37%)
