# Supplementary material for: Study of formation of green eggshell color in ducks through global gene expression
Source: PLoS One. 2018 Jan 29;13(1):e0191564. doi: 10.1371/journal.pone.0191564 (PMC5788541; doi:10.1371/journal.pone.0191564)
Supplement: S4 Table — (XLS) [file pone.0191564.s008.xls]

## Sheet: Sheet1
S4 Table. The list of differentially expressed genes.
Gene_id	Log2(FoldChange)	P value	padj	Up or Down in D group	Description of Genes
ENSAPLG00000001777	-2.4135	3.7378e-05	0.0087127	down	collagen, type XXVIII, alpha 1 [Source:HGNC Symbol;Acc:HGNC:22442]
ENSAPLG00000001972	-3.6108	3.8432e-06	0.0017731	down	nudix (nucleoside diphosphate linked moiety X)-type motif 8 [Source:HGNC Symbol;Acc:HGNC:8055]
ENSAPLG00000002906	-1.4908	1.1422e-05	0.0035822	down	Fraser extracellular matrix complex subunit 1 [Source:HGNC Symbol;Acc:HGNC:19185]
ENSAPLG00000003562	-1.2027	0.00028541	0.041721	down	SH3 domain containing 19 [Source:HGNC Symbol;Acc:HGNC:30418]
ENSAPLG00000003663	-1.7797	3.4854e-05	0.0083145	down	integrin, alpha 11 [Source:HGNC Symbol;Acc:HGNC:6136]
ENSAPLG00000003788	-1.6758	3.8876e-06	0.0017731	down	72 kDa type IV collagenase; Uncharacterized protein [Source:UniProtKB/TrEMBL;Acc:R0L6B1]
ENSAPLG00000003920	-1.7636	4.2714e-05	0.0095686	down	Uncharacterized protein; Zinc finger protein SNAI2 [Source:UniProtKB/TrEMBL;Acc:R0KCR9]
ENSAPLG00000004204	-2.1549	1.3407e-08	2.5695e-05	down	chromosome 15 open reading frame 48 [Source:HGNC Symbol;Acc:HGNC:29898]
ENSAPLG00000004563	-2.3545	1.3104e-07	0.00012558	down	CD36 molecule (thrombospondin receptor) [Source:HGNC Symbol;Acc:HGNC:1663]
ENSAPLG00000005008	-1.6383	2.9768e-05	0.0076696	down	Coagulation factor XIII A chain; Uncharacterized protein [Source:UniProtKB/TrEMBL;Acc:R0KCX2]
ENSAPLG00000005159	-1.6395	2.8659e-06	0.0014124	down	protein phosphatase 2, regulatory subunit A, alpha [Source:HGNC Symbol;Acc:HGNC:9302]
ENSAPLG00000006050	-1.1796	0.00030842	0.043606	down	Protein AHNAK2; Uncharacterized protein [Source:UniProtKB/TrEMBL;Acc:R0L9T8]
ENSAPLG00000006188	-1.4288	0.00012002	0.02254	down	lectin, galactoside-binding, soluble, 3 [Source:HGNC Symbol;Acc:HGNC:6563]
ENSAPLG00000006413	-1.5442	0.00031258	0.043834	down	formin homology 2 domain containing 3 [Source:HGNC Symbol;Acc:HGNC:26178]
ENSAPLG00000006771	-2.0934	2.6424e-06	0.0013812	down	p21 protein (Cdc42/Rac)-activated kinase 1 [Source:HGNC Symbol;Acc:HGNC:8590]
ENSAPLG00000006960	-1.1992	0.00022981	0.035712	down	deleted in lung and esophageal cancer 1 [Source:HGNC Symbol;Acc:HGNC:2899]
ENSAPLG00000007015	-2.1414	6.56e-06	0.0024075	down	Uncharacterized protein [Source:UniProtKB/TrEMBL;Acc:U3IHD8]
ENSAPLG00000007407	-2.9494	1.128e-05	0.0035822	down	60S ribosome subunit biogenesis protein NIP7-like protein; Uncharacterized protein [Source:UniProtKB/TrEMBL;Acc:R0L642]
ENSAPLG00000007684	-2.3421	4.4573e-06	0.0019221	down	family with sequence similarity 83, member C [Source:HGNC Symbol;Acc:HGNC:16121]
ENSAPLG00000008759	-1.313	2.0407e-05	0.0057706	down	Uncharacterized protein [Source:UniProtKB/TrEMBL;Acc:U3IMH2]
ENSAPLG00000008997	-1.1775	0.00023269	0.035837	down	keratin 19, type I [Source:HGNC Symbol;Acc:HGNC:6436]
ENSAPLG00000009559	-3.0802	0.00012001	0.02254	down	solute carrier family 5 (sodium/inositol cotransporter), member 11 [Source:HGNC Symbol;Acc:HGNC:23091]
ENSAPLG00000009906	-1.7285	0.00026433	0.039996	down	fyn-related Src family tyrosine kinase [Source:HGNC Symbol;Acc:HGNC:3955]
ENSAPLG00000010899	-1.4457	0.00027027	0.040538	down	anoctamin 6 [Source:HGNC Symbol;Acc:HGNC:25240]
ENSAPLG00000010991	-1.447	1.8748e-05	0.0054812	down	HtrA serine peptidase 3 [Source:HGNC Symbol;Acc:HGNC:30406]
ENSAPLG00000011053	-1.765	1.2502e-05	0.0037833	down	GLI pathogenesis-related 2 [Source:HGNC Symbol;Acc:HGNC:18007]
ENSAPLG00000011574	-1.3484	6.5841e-05	0.01385	down	chordin-like 1 [Source:HGNC Symbol;Acc:HGNC:29861]
ENSAPLG00000011940	-1.4324	4.0246e-05	0.009167	down	cysteine-rich secretory protein LCCL domain containing 2 [Source:HGNC Symbol;Acc:HGNC:25248]
ENSAPLG00000012149	-1.5165	0.0001611	0.027856	down	selenoprotein P, plasma, 1 [Source:HGNC Symbol;Acc:HGNC:10751]
ENSAPLG00000012368	-1.6316	8.6806e-05	0.017223	down	N-acetylated alpha-linked acidic dipeptidase 2 [Source:HGNC Symbol;Acc:HGNC:14526]
ENSAPLG00000012400	-2.2012	0.00016004	0.027856	down	Transcription cofactor vestigial-like protein 1; Uncharacterized protein [Source:UniProtKB/TrEMBL;Acc:R0L9R7]
ENSAPLG00000013180	-1.5103	2.2539e-05	0.006171	down	V-set and immunoglobulin domain containing 10 [Source:HGNC Symbol;Acc:HGNC:26078]
ENSAPLG00000013576	-1.7015	5.7331e-06	0.0021607	down	matrix metallopeptidase 2 [Source:HGNC Symbol;Acc:HGNC:7166]
ENSAPLG00000014165	-1.4343	0.0001894	0.031192	down	transient receptor potential cation channel, subfamily M, member 6 [Source:HGNC Symbol;Acc:HGNC:17995]
ENSAPLG00000014523	-2.0597	1.8256e-07	0.00015513	down	fatty acid binding protein 7, brain [Source:HGNC Symbol;Acc:HGNC:3562]
ENSAPLG00000014537	-2.5048	0.00021928	0.034701	down	protocadherin 10 [Source:HGNC Symbol;Acc:HGNC:13404]
ENSAPLG00000014741	-2.1239	0.00013714	0.025165	down	podoplanin [Source:HGNC Symbol;Acc:HGNC:29602]
ENSAPLG00000015987	-1.3613	6.7757e-05	0.014081	down	collectin sub-family member 12 [Source:HGNC Symbol;Acc:HGNC:16016]
ENSAPLG00000016232	-1.6592	8.2015e-06	0.0028871	down	anthrax toxin receptor 1 [Source:HGNC Symbol;Acc:HGNC:21014]
Novel00630	-2.3506	1.1e-07	0.00011322	down
Novel00692	-1.4663	2.6893e-05	0.0071366	down
Novel01049	-1.3006	0.00022686	0.035574	down
Novel02033	#NAME?	0.00028454	0.041721	down
Novel02119	-2.9426	4.2647e-10	1.226e-06	down
Novel02374	-2.438	1.127e-06	0.00068751	down
ENSAPLG00000000636	1.5579	3.3085e-05	0.0082708	up	Uncharacterized protein [Source:UniProtKB/TrEMBL;Acc:U3HYH0]
ENSAPLG00000000673	1.7449	1.6681e-08	2.8773e-05	up	Uncharacterized protein [Source:UniProtKB/TrEMBL;Acc:U3HYK8]
ENSAPLG00000000927	5.8981	8.5148e-06	0.0029374	up	transmembrane 6 superfamily member 2 [Source:HGNC Symbol;Acc:HGNC:11861]
ENSAPLG00000001980	1.2188	0.00016811	0.028152	up	tripartite motif containing 2 [Source:HGNC Symbol;Acc:HGNC:15974]
ENSAPLG00000002262	Inf	0.00012022	0.02254	up	Uncharacterized protein [Source:UniProtKB/TrEMBL;Acc:U3I366]
ENSAPLG00000002382	3.0361	1.1684e-05	0.003599	up	ATP-binding cassette, sub-family G (WHITE), member 2 (Junior blood group) [Source:HGNC Symbol;Acc:HGNC:74]
ENSAPLG00000002600	1.6672	2.7449e-07	0.00020586	up	Uncharacterized protein [Source:UniProtKB/TrEMBL;Acc:U3I466]
ENSAPLG00000002742	1.3843	0.0002403	0.036681	up	angiomotin like 1 [Source:HGNC Symbol;Acc:HGNC:17811]
ENSAPLG00000002839	2.7373	4.8938e-05	0.010822	up	Myosin-M heavy chain; Uncharacterized protein [Source:UniProtKB/TrEMBL;Acc:R0LQW4]
ENSAPLG00000003123	1.7104	5.519e-06	0.0021607	up	mucolipin 2 [Source:HGNC Symbol;Acc:HGNC:13357]
ENSAPLG00000003286	1.9596	0.00028822	0.041777	up	Uncharacterized protein [Source:UniProtKB/TrEMBL;Acc:U3I680]
ENSAPLG00000003361	6.0094	5.7623e-06	0.0021607	up	BPI fold containing family B, member 6 [Source:HGNC Symbol;Acc:HGNC:16504]
ENSAPLG00000003437	7.0383	0.00020896	0.033373	up	BPI fold containing family B, member 2 [Source:HGNC Symbol;Acc:HGNC:16177]
ENSAPLG00000003484	1.8314	7.8908e-10	1.9444e-06	up	Uncharacterized protein [Source:UniProtKB/TrEMBL;Acc:U3I6T1]
ENSAPLG00000003520	2.2324	5.5941e-05	0.012061	up	solute carrier family 15 (oligopeptide transporter), member 1 [Source:HGNC Symbol;Acc:HGNC:10920]
ENSAPLG00000004160	2.31	3.8917e-07	0.0002797	up	glial cells missing homolog 1 (Drosophila) [Source:HGNC Symbol;Acc:HGNC:4197]
ENSAPLG00000005583	2.4951	0.0001032	0.020001	up	carbonic anhydrase VIII [Source:HGNC Symbol;Acc:HGNC:1382]
ENSAPLG00000005702	1.1683	0.00020381	0.032855	up	solute carrier family 9, subfamily A (NHE7, cation proton antiporter 7), member 7 [Source:HGNC Symbol;Acc:HGNC:17123]
ENSAPLG00000006223	1.5104	1.4816e-06	0.00082437	up	Rho GTPase activating protein 24 [Source:HGNC Symbol;Acc:HGNC:25361]
ENSAPLG00000006380	1.1617	0.00029496	0.042398	up	KIAA1462 [Source:HGNC Symbol;Acc:HGNC:29283]
ENSAPLG00000007478	1.1754	5.4451e-05	0.011889	up	KIAA1161 [Source:HGNC Symbol;Acc:HGNC:19918]
ENSAPLG00000007614	1.9532	1.4598e-07	0.00013253	up	hydroxysteroid (11-beta) dehydrogenase 2 [Source:HGNC Symbol;Acc:HGNC:5209]
ENSAPLG00000007640	3.9572	0.00018987	0.031192	up	cytochrome P450, family 26, subfamily B, polypeptide 1 [Source:HGNC Symbol;Acc:HGNC:20581]
ENSAPLG00000007704	1.7943	1.1559e-06	0.00068751	up	frizzled class receptor 9 [Source:HGNC Symbol;Acc:HGNC:4047]
ENSAPLG00000007743	4.8994	1.0578e-05	0.0035778	up	Cadherin-8; Uncharacterized protein [Source:UniProtKB/TrEMBL;Acc:R0LKK3]
ENSAPLG00000007783	2.5359	4.1852e-07	0.00028876	up	crumbs family member 1, photoreceptor morphogenesis associated [Source:HGNC Symbol;Acc:HGNC:2343]
ENSAPLG00000008005	1.2063	0.00030508	0.04349	up	SLIT-ROBO Rho GTPase activating protein 1 [Source:HGNC Symbol;Acc:HGNC:17382]
ENSAPLG00000008254	2.104	5.2728e-08	6.9962e-05	up	solute carrier family 34 (type II sodium/phosphate cotransporter), member 2 [Source:HGNC Symbol;Acc:HGNC:11020]
ENSAPLG00000008520	1.3067	7.1327e-05	0.014474	up	solute carrier family 12, member 8 [Source:HGNC Symbol;Acc:HGNC:15595]
ENSAPLG00000008563	1.6252	2.1139e-05	0.005881	up	leucine rich repeat containing 74B [Source:HGNC Symbol;Acc:HGNC:34301]
ENSAPLG00000008643	2.2605	1.1258e-13	6.0463e-10	up	KIAA1324 [Source:HGNC Symbol;Acc:HGNC:29618]
ENSAPLG00000008707	1.5515	8.7964e-07	0.00058357	up	RAS, dexamethasone-induced 1 [Source:HGNC Symbol;Acc:HGNC:15828]
ENSAPLG00000008835	5.3854	1.1097e-09	2.3927e-06	up	trefoil factor 2 [Source:HGNC Symbol;Acc:HGNC:11756]
ENSAPLG00000009627	2.1909	2.4884e-05	0.0067066	up	Uncharacterized protein [Source:UniProtKB/TrEMBL;Acc:U3IQ04]
ENSAPLG00000009646	1.3536	0.00034301	0.047714	up	apoptosis-inducing factor, mitochondrion-associated, 3 [Source:HGNC Symbol;Acc:HGNC:26398]
ENSAPLG00000009841	1.4189	4.064e-06	0.0017975	up	StAR-related lipid transfer (START) domain containing 13 [Source:HGNC Symbol;Acc:HGNC:19164]
ENSAPLG00000010333	2.3642	7.0265e-06	0.002525	up	ADAM metallopeptidase with thrombospondin type 1 motif, 3 [Source:HGNC Symbol;Acc:HGNC:219]
ENSAPLG00000010433	2.7126	2.7561e-06	0.0013982	up	solute carrier family 28 (concentrative nucleoside transporter), member 3 [Source:HGNC Symbol;Acc:HGNC:16484]
ENSAPLG00000011015	1.116	0.00016149	0.027856	up	milk fat globule-EGF factor 8 protein [Source:HGNC Symbol;Acc:HGNC:7036]
ENSAPLG00000011190	1.7861	6.8868e-05	0.014142	up	guanylate cyclase 1, soluble, beta 3 [Source:HGNC Symbol;Acc:HGNC:4687]
ENSAPLG00000011327	1.671	4.039e-05	0.009167	up	prostaglandin E receptor 3 (subtype EP3) [Source:HGNC Symbol;Acc:HGNC:9595]
ENSAPLG00000011789	1.4333	0.0001636	0.02794	up	carbohydrate kinase domain containing [Source:HGNC Symbol;Acc:HGNC:25576]
ENSAPLG00000012191	1.6227	2.2257e-08	3.4901e-05	up	claudin 10 [Source:HGNC Symbol;Acc:HGNC:2033]
ENSAPLG00000012313	2.4477	9.7823e-07	0.00062494	up	axonemal dynein light chain domain containing 1 [Source:HGNC Symbol;Acc:HGNC:26564]
ENSAPLG00000012397	2.6734	3.5086e-05	0.0083145	up	Uncharacterized protein [Source:UniProtKB/TrEMBL;Acc:U3IY44]
ENSAPLG00000012591	1.3981	0.00016623	0.02811	up	Uncharacterized protein [Source:UniProtKB/TrEMBL;Acc:U3IYN8]
ENSAPLG00000012794	1.4175	1.1145e-05	0.0035822	up	plasmolipin [Source:HGNC Symbol;Acc:HGNC:18553]
ENSAPLG00000012806	1.3616	1.1088e-05	0.0035822	up	molybdenum cofactor synthesis 1 [Source:HGNC Symbol;Acc:HGNC:7190]
ENSAPLG00000012905	2.2416	1.4021e-13	6.0463e-10	up	allograft inflammatory factor 1-like [Source:HGNC Symbol;Acc:HGNC:28904]
ENSAPLG00000013861	1.6538	6.4141e-05	0.013659	up	Uncharacterized protein [Source:UniProtKB/TrEMBL;Acc:U3J2F3]
ENSAPLG00000014033	1.4548	3.9062e-06	0.0017731	up	KIAA1147 [Source:HGNC Symbol;Acc:HGNC:29472]
ENSAPLG00000014229	1.5057	1.5981e-05	0.0047528	up
ENSAPLG00000014545	1.699	8.6867e-05	0.017223	up	protein phosphatase, Mg2+/Mn2+ dependent, 1E [Source:HGNC Symbol;Acc:HGNC:19322]
ENSAPLG00000014983	2.1964	3.2268e-05	0.0081852	up	fibroblast growth factor receptor-like 1 [Source:HGNC Symbol;Acc:HGNC:3693]
ENSAPLG00000015363	2.2505	0.00013222	0.024523	up	glycine C-acetyltransferase [Source:HGNC Symbol;Acc:HGNC:4188]
ENSAPLG00000015369	1.3685	4.8491e-06	0.0020401	up	epoxide hydrolase 1, microsomal (xenobiotic) [Source:HGNC Symbol;Acc:HGNC:3401]
ENSAPLG00000015425	2.0337	7.5862e-08	9.3467e-05	up	isthmin 2 [Source:HGNC Symbol;Acc:HGNC:23176]
ENSAPLG00000015546	1.7875	2.9791e-05	0.0076696	up	Uncharacterized protein [Source:UniProtKB/TrEMBL;Acc:U3J7C2]
Novel00172	1.739	2.412e-07	0.00018911	up
Novel00358	Inf	2.9814e-15	2.5713e-11	up
Novel00389	2.0951	3.5188e-05	0.0083145	up
Novel00391	2.7662	1.9025e-13	6.5631e-10	up
Novel00394	2.322	0.00019343	0.031476	up
Novel00515	2.2842	5.4523e-06	0.0021607	up
Novel00657	1.9039	8.4932e-08	9.7666e-05	up
Novel00735	2.2112	0.00015028	0.027002	up
Novel00776	2.6485	1.1159e-07	0.00011322	up
Novel00852	2.0038	3.4606e-05	0.0083145	up
Novel01009	2.7549	1.202e-18	2.0733e-14	up
Novel01010	2.4369	1.8886e-07	0.00015513	up
Novel01065	1.1431	0.000155	0.027562	up
Novel01136	2.0195	0.00027989	0.041618	up
Novel01193	1.4521	5.4473e-06	0.0021607	up
Novel01325	4.1824	4.6886e-08	6.7395e-05	up
Novel01605	6.4041	1.9111e-05	0.005494	up
Novel01845	1.8567	9.9776e-05	0.019557	up
Novel01930	3.1107	1.4583e-06	0.00082437	up
Novel02436	2.5196	1.7147e-06	0.00092425	up
Novel02443	1.5992	0.00014225	0.025828	up	NADHX dehydratase [Rhizophagus irregularis DAOM 197198w]
