# Supplementary material for: Study of formation of green eggshell color in ducks through global gene expression
Source: PLoS One. 2018 Jan 29;13(1):e0191564. doi: 10.1371/journal.pone.0191564 (PMC5788541; doi:10.1371/journal.pone.0191564)
Supplement: S5 Table — (XLS) [file pone.0191564.s009.xls]

## Sheet: Sheet1
	S5 Table. The number of miRNAs in different TPM interval
	TPM Interval	D_1.tpm	D_2.tpm	D_3.tpm	W_1.tpm	W_2.tpm	W_3.tpm
	0-0.1	96(20.92%)	115(25.05%)	106(23.09%)	126(27.45%)	111(24.18%)	136(29.63%)
	0.1-0.3	77(16.78%)	58(12.64%)	0(0.00%)	0(0.00%)	0(0.00%)	0(0.00%)
	0.3-3.57	107(23.31%)	101(22.00%)	173(37.69%)	138(30.07%)	162(35.29%)	134(29.19%)
	3.57-15	48(10.46%)	54(11.76%)	46(10.02%)	53(11.55%)	49(10.68%)	44(9.59%)
	15-60	33(7.19%)	32(6.97%)	28(6.10%)	31(6.75%)	26(5.66%)	36(7.84%)
	>60	98(21.35%)	99(21.57%)	106(23.09%)	111(24.18%)	111(24.18%)	109(23.75%)
