# Supplementary material for: Study of formation of green eggshell color in ducks through global gene expression
Source: PLoS One. 2018 Jan 29;13(1):e0191564. doi: 10.1371/journal.pone.0191564 (PMC5788541; doi:10.1371/journal.pone.0191564)
Supplement: S6 Table — (XLSX) [file pone.0191564.s010.xlsx]

## Sheet: Sheet1
S6 Table. The result of differentially expressed miRNA
sRNA	D_readcount	W_readcount	log2(FoldChange)	pval	padj	Up or Down
gga-miR-214	293.653	659.024	-1.0842	6.4538e-06	0.00048761	down
gga-miR-383-5p	3.6186	15.9591	-1.5326	0.00025403	0.0079488	down
gga-miR-205b	184.387	617.996	-1.2571	0.002926	0.026565	down
gga-miR-460a-5p	26.1275	82.4408	-1.2402	0.0023046	0.026565	down
novel_293	9.29605	32.3912	-1.2632	0.0033373	0.026565	down
gga-miR-1416-5p	85.2096	270.863	-1.2191	0.0034721	0.026575	down
gga-miR-187-3p	212.923	748.665	-1.2016	0.0069161	0.046841	down
gga-miR-203a	752.627	347.094	1.0703	8.1209e-09	1.6161e-06	up
gga-miR-148a-3p	1.09124e+06	446545	1.1452	0.00011506	0.0045792	up
gga-miR-144-3p	47.9915	7.09411	1.543	0.00092128	0.017589	up
gga-miR-23b-5p	24.2491	7.95605	1.2312	0.0018321	0.026042	up
gga-miR-2188-5p	181.055	60.104	1.201	0.0030223	0.026565	up
novel_218	19.992	5.06919	1.2208	0.0072968	0.046841	up
