# Supplementary material for: Study of formation of green eggshell color in ducks through global gene expression
Source: PLoS One. 2018 Jan 29;13(1):e0191564. doi: 10.1371/journal.pone.0191564 (PMC5788541; doi:10.1371/journal.pone.0191564)
Supplement: S7 Table — (XLS) [file pone.0191564.s011.xls]

## Sheet: Sheet1
Table S7 The target genes of diﬀerentially expressed miRNAs (part)
geneID	miRNA	Target genes	Descriptions of genes
ENSAPLG00000009559	gga-miR-181b-1-3p,gga-miR-2131-5p,novel_277,novel_148,novel_377,novel_262,novel_185,novel_186,gga-miR-99a-3p,gga-miR-19a-3p,gga-miR-140-5p,gga-miR-383-5p,novel_207,gga-miR-7452-5p,gga-miR-302b-5p,gga-miR-31-3p,gga-miR-181b-2-3p,novel_110,novel_251,novel_175,novel_341,novel_303,gga-miR-20b-5p,gga-miR-20a-5p,gga-miR-17-5p,gga-let-7a-2-3p,gga-miR-106-5p,novel_164,gga-miR-194,novel_330,novel_109,gga-…	SLC5A11	solute carrier family 5 (sodium/inositol cotransporter), member 11 [Source:HGNC Symbol;Acc:HGNC:23091]
ENSAPLG00000009599	gga-miR-429-3p,novel_222,gga-miR-200b-3p,gga-miR-101-3p,novel_206,novel_113,gga-miR-1559-3p,gga-miR-1306-5p,gga-miR-153-5p,gga-miR-144-3p,gga-miR-140-5p,gga-let-7c-3p,novel_367,gga-miR-460a-5p,gga-miR-142-3p,gga-miR-1454,gga-miR-7,novel_137,gga-let-7a-2-3p,gga-miR-489-3p,gga-miR-146b-3p,gga-miR-7b	SLC38A2	solute carrier family 38, member 2 [Source:HGNC Symbol;Acc:HGNC:13448]
ENSAPLG00000009602	novel_199,novel_208,gga-miR-218-5p,gga-miR-455-5p,gga-miR-19a-3p,gga-miR-144-3p,gga-miR-216b,novel_317,gga-miR-19b-3p,gga-let-7f-3p,gga-miR-222a,novel_307,novel_259,gga-miR-32-5p,novel_280,gga-miR-34b-5p,gga-miR-181b-2-3p,novel_336,novel_289,gga-let-7a-3p,gga-miR-181b-5p,gga-miR-122-5p,gga-miR-1711,novel_298,gga-miR-221-3p,gga-miR-92-3p,gga-miR-26a-3p,gga-miR-203a,novel_109,gga-miR-219b	KLF2	Kruppel-like factor 2 [Source:HGNC Symbol;Acc:HGNC:6347]
ENSAPLG00000000579	novel_364,gga-miR-34c-3p,gga-miR-21-3p,novel_200,novel_172,gga-miR-101-3p,gga-miR-1677-3p,gga-miR-144-3p,novel_329,gga-miR-34b-3p,gga-miR-23b-3p,novel_131,gga-miR-187-3p,gga-miR-199-3p,gga-miR-6516-3p,gga-miR-130b-5p,gga-miR-1559-5p,novel_303,gga-miR-125b-3p	CHORDC1	cysteine and histidine-rich domain (CHORD) containing 1 [Source:HGNC Symbol;Acc:HGNC:14525]
ENSAPLG00000000784	gga-miR-101-3p,gga-let-7j-3p,gga-miR-23b-5p,gga-miR-144-3p,gga-miR-194	-	Uncharacterized protein [Source:UniProtKB/TrEMBL;Acc:R0LMR0]
ENSAPLG00000000904	gga-miR-16c-5p,gga-miR-181a-5p,novel_154,gga-let-7g-3p,gga-miR-1805-3p,novel_39,novel_176,novel_231,gga-miR-204,gga-miR-130b-5p,novel_289,gga-miR-15b-5p,gga-miR-200b-3p,novel_250,gga-miR-130c-5p,gga-miR-383-3p,gga-miR-499-3p,gga-miR-16-5p,novel_198,gga-miR-101-3p,gga-miR-130a-5p,novel_149,novel_334,gga-let-7f-5p,gga-miR-6651-5p,gga-let-7a-5p,novel_220,novel_130,gga-let-7d,novel_377,gga-miR-181b-5…	LCP1	lymphocyte cytosolic protein 1 (L-plastin) [Source:HGNC Symbol;Acc:HGNC:6528]
ENSAPLG00000000925	gga-miR-217-5p,gga-miR-456-3p,gga-miR-101-3p,novel_325,gga-miR-128-3p,gga-miR-130b-3p,gga-miR-301a-3p,novel_327,gga-miR-214,gga-miR-106-5p,novel_5,gga-miR-29b-3p,novel_228,gga-miR-17-5p,gga-miR-204,gga-miR-29c-3p,gga-miR-34b-5p,gga-miR-34a-5p,gga-miR-140-5p,novel_205,novel_299,gga-miR-29b-2-5p,gga-miR-29b-1-5p,novel_95,gga-miR-27b-3p,novel_323,gga-miR-30e-5p,gga-miR-30d,gga-miR-15c-3p,novel_380,n…	-	Uncharacterized protein [Source:UniProtKB/TrEMBL;Acc:U3HZB8]
ENSAPLG00000000943	gga-miR-30d,gga-miR-30c-5p,gga-miR-30e-5p,gga-let-7g-3p,gga-miR-18b-5p,gga-miR-30a-5p,gga-miR-3607-3p,novel_377,gga-miR-101-3p,novel_213,gga-miR-148a-5p,novel_376,novel_345,gga-miR-30b-5p,gga-miR-144-3p,gga-miR-18a-5p,novel_205,novel_155,gga-miR-216a,gga-miR-9-5p	-	Uncharacterized protein [Source:UniProtKB/TrEMBL;Acc:U3HZD5]
ENSAPLG00000000978	gga-miR-101-2-5p,gga-miR-196-1-3p,novel_315,novel_172,gga-miR-101-3p,novel_263,gga-miR-128-3p,gga-miR-187-3p,novel_282,novel_83,novel_327,novel_196,gga-miR-9-3p,gga-miR-146a-3p,gga-miR-199-3p,gga-let-7g-3p,gga-miR-3529,gga-miR-10b-5p,gga-miR-10a-5p,novel_248,novel_288,novel_191,novel_106,novel_38,gga-miR-125b-3p,gga-miR-32-5p,novel_146,gga-miR-106-3p,gga-miR-1623,gga-miR-144-3p,novel_260,gga-miR-…	KLHL3	kelch-like family member 3 [Source:HGNC Symbol;Acc:HGNC:6354]
ENSAPLG00000001030	gga-miR-15c-5p,novel_179,gga-miR-2188-5p,gga-miR-34b-3p,gga-miR-15a,gga-miR-144-3p,novel_364,novel_234,novel_316,gga-miR-2131-3p,novel_131,novel_185,gga-miR-193b-3p,novel_215,novel_213,gga-miR-34c-3p,gga-miR-187-5p,gga-miR-101-2-5p,novel_307,gga-miR-24-3p,novel_187,gga-miR-101-3p,gga-miR-16-5p,gga-miR-204,gga-miR-30a-5p,novel_39,gga-miR-21-5p,gga-miR-15b-5p,novel_167,gga-miR-193a-3p,gga-miR-1559-…	F2R	coagulation factor II (thrombin) receptor [Source:HGNC Symbol;Acc:HGNC:3537]
ENSAPLG00000001037	gga-miR-137-3p,gga-miR-190a-3p,gga-miR-33-5p,gga-miR-204,novel_154,gga-miR-9-3p,gga-miR-183,novel_334,gga-miR-216b,gga-miR-148a-3p,gga-miR-205a,gga-miR-130b-3p,gga-miR-301a-3p,novel_285,gga-miR-101-3p,novel_325,novel_145,gga-miR-130a-3p,novel_126,novel_181,gga-miR-205b,gga-miR-301b-3p,gga-miR-1711,gga-miR-122-5p,gga-miR-454-3p,novel_217,gga-miR-138-2-3p,gga-miR-133a-5p,gga-miR-130c-3p,novel_329,g…	ADCY1	Adenylate cyclase type 1; Uncharacterized protein [Source:UniProtKB/TrEMBL;Acc:R0LX35]
ENSAPLG00000001044	gga-miR-130c-3p,novel_345,gga-miR-1756a,gga-miR-144-3p,novel_205,novel_351,gga-miR-106-3p,novel_356,novel_361,gga-miR-181b-1-3p,gga-miR-17-3p,gga-miR-490-3p,novel_277,gga-miR-301b-3p,gga-miR-1711,gga-miR-219b,gga-miR-454-3p,gga-miR-31-5p,novel_134,gga-miR-130b-3p,gga-miR-301a-3p,novel_149,novel_259,gga-miR-130a-3p,gga-miR-15b-3p,gga-miR-142-5p,gga-miR-196-1-3p,novel_106,novel_191,novel_169,novel_…	-	Uncharacterized protein [Source:UniProtKB/TrEMBL;Acc:U3HZN7]
ENSAPLG00000001116	gga-miR-215-5p,novel_276,novel_131,novel_186,novel_10,gga-miR-200a-5p,gga-miR-196-2-3p,novel_210,novel_119,gga-miR-144-3p,novel_299,gga-miR-23b-3p,novel_363,novel_364,novel_224,novel_211,novel_200,novel_374,novel_248,novel_64,gga-miR-203a,gga-miR-146a-5p,novel_36,gga-miR-199-3p,novel_305,novel_327,gga-miR-34a-3p,gga-miR-146c-5p,novel_355,gga-miR-146b-5p,gga-miR-142-5p,novel_126,gga-miR-24-3p,gga-…	HNRNPH3	Heterogeneous nuclear ribonucleoprotein H3; Uncharacterized protein [Source:UniProtKB/TrEMBL;Acc:R0KFX1]
ENSAPLG00000001176	gga-miR-34c-5p,novel_376,gga-miR-449a,novel_369,gga-miR-101-3p,gga-miR-16-5p,novel_285,novel_240,gga-miR-217-3p,gga-miR-148a-3p,gga-miR-16c-5p,gga-miR-1587,gga-miR-214,novel_5,gga-miR-199-3p,gga-miR-30b-3p,gga-miR-489-3p,novel_93,novel_288,novel_39,novel_231,novel_169,novel_98,gga-miR-15b-5p,novel_184,novel_105,gga-miR-15c-5p,novel_323,novel_95,novel_210,novel_311,gga-miR-15a,gga-miR-34a-5p,novel…	CD22	CD22 molecule [Source:HGNC Symbol;Acc:HGNC:1643]
ENSAPLG00000001231	gga-miR-140-5p,gga-miR-144-3p,gga-miR-103-3p,gga-miR-101-3p,novel_145,gga-let-7j-3p,gga-miR-217-5p,novel_113,gga-miR-187-5p,novel_347,gga-miR-460a-5p,gga-miR-107-3p,gga-miR-458b-5p,gga-miR-32-3p	ALX1	ALX homeobox 1 [Source:HGNC Symbol;Acc:HGNC:1494]
ENSAPLG00000001246	novel_277,novel_316,gga-miR-2131-5p,novel_234,gga-miR-17-3p,gga-miR-16-1-3p,gga-miR-3535,novel_346,novel_329,gga-miR-144-3p,novel_260,gga-miR-133a-5p,gga-miR-20b-3p,novel_364,novel_224,novel_211,gga-miR-106-3p,novel_378,gga-miR-33-5p,novel_38,gga-miR-214,gga-let-7a-2-3p,novel_305,gga-miR-199-3p,gga-miR-216a,gga-miR-29a-5p,novel_171,gga-miR-6651-5p,gga-let-7c-3p,gga-miR-153-5p,gga-miR-199-5p,novel…	-	Uncharacterized protein [Source:UniProtKB/TrEMBL;Acc:U3I093]
ENSAPLG00000001463	novel_295,gga-miR-204,novel_115,gga-miR-30a-5p,novel_98,novel_289,gga-miR-499-5p,novel_327,gga-miR-200b-5p,novel_240,gga-miR-205a,gga-miR-383-3p,novel_280,novel_318,gga-miR-101-3p,novel_381,novel_300,novel_259,novel_156,novel_277,gga-miR-3607-3p,gga-miR-205b,gga-miR-2131-3p,gga-miR-146b-3p,novel_361,gga-miR-138-2-3p,novel_214,gga-miR-1552-3p,gga-miR-1662,gga-miR-140-3p,gga-miR-30d,gga-miR-30e-5p,…	-	Uncharacterized protein [Source:UniProtKB/TrEMBL;Acc:U3I0W9]
ENSAPLG00000001468	gga-miR-18b-5p,novel_276,novel_130,novel_298,gga-miR-2131-5p,gga-miR-2131-3p,gga-miR-146b-3p,gga-miR-92-5p,novel_356,gga-miR-29c-3p,novel_188,novel_105,novel_95,gga-miR-34a-5p,novel_367,gga-miR-140-5p,gga-miR-144-3p,gga-miR-1587,gga-miR-183,gga-miR-214,novel_5,gga-miR-29b-3p,gga-miR-29a-3p,novel_319,gga-miR-204,novel_93,novel_288,gga-miR-130b-5p,novel_354,gga-miR-34c-5p,gga-miR-449a,gga-miR-130c-…	CHRM2	Muscarinic acetylcholine receptor [Source:UniProtKB/TrEMBL;Acc:R0L2S0]
ENSAPLG00000001473	novel_187,novel_172,gga-miR-101-3p,gga-miR-16-5p,novel_213,novel_376,novel_127,novel_134,gga-miR-1743,gga-miR-218-5p,gga-miR-1788-5p,gga-miR-16c-5p,novel_183,gga-miR-100-3p,novel_282,gga-miR-183,novel_169,gga-miR-15b-5p,novel_341,gga-miR-33-5p,novel_167,novel_176,novel_39,novel_115,novel_153,novel_251,novel_356,gga-miR-32-5p,gga-miR-15a,gga-miR-144-3p,novel_344,gga-miR-30a-3p,gga-miR-15c-5p,novel…	GPR139	G protein-coupled receptor 139 [Source:HGNC Symbol;Acc:HGNC:19995]
ENSAPLG00000001549	novel_298,gga-miR-429-5p,novel_170,gga-miR-455-5p,gga-miR-144-3p,novel_234,novel_192,novel_354,gga-miR-196-1-3p,gga-miR-187-5p,gga-let-7g-3p,novel_154,gga-miR-101-3p	CEP120	centrosomal protein 120kDa [Source:HGNC Symbol;Acc:HGNC:26690]
