# Supplementary material for: Study of formation of green eggshell color in ducks through global gene expression
Source: PLoS One. 2018 Jan 29;13(1):e0191564. doi: 10.1371/journal.pone.0191564 (PMC5788541; doi:10.1371/journal.pone.0191564)
Supplement: S8 Table — (XLSX) [file pone.0191564.s012.xlsx]

## Sheet: Sheet1
Pathway analysis of interaction mRNA and miRNA
Pathway	Database	ID	Input number	Background number	P-Value	Corrected P-Value	Input	Hyperlink
PPAR signaling pathway	KEGG PATHWAY	apla03320	2	58	0.0140178	0.199473	ENSAPLG00000004563|ENSAPLG00000014523	http://www.genome.jp/kegg-bin/show_pathway?apla03320/apla:101793285%09red/apla:101796495%09red
ECM-receptor interaction	KEGG PATHWAY	apla04512	2	75	0.0224536	0.199473	ENSAPLG00000003663|ENSAPLG00000004563	http://www.genome.jp/kegg-bin/show_pathway?apla04512/apla:101805216%09red/apla:101796495%09red
Sulfur relay system	KEGG PATHWAY	apla04122	1	8	0.02691	0.199473	ENSAPLG00000012806	http://www.genome.jp/kegg-bin/show_pathway?apla04122/apla:101796682%09red
Folate biosynthesis	KEGG PATHWAY	apla00790	1	11	0.0357237	0.199473	ENSAPLG00000012806	http://www.genome.jp/kegg-bin/show_pathway?apla00790/apla:101796682%09red
Nitrogen metabolism	KEGG PATHWAY	apla00910	1	13	0.0415568	0.199473	ENSAPLG00000005583	http://www.genome.jp/kegg-bin/show_pathway?apla00910/apla:101796737%09red
Metabolism of xenobiotics by cytochrome P450	KEGG PATHWAY	apla00980	1	29	0.0870119	0.266431	ENSAPLG00000015369	http://www.genome.jp/kegg-bin/show_pathway?apla00980/apla:101801005%09red
Steroid hormone biosynthesis	KEGG PATHWAY	apla00140	1	30	0.0897827	0.266431	ENSAPLG00000007614	http://www.genome.jp/kegg-bin/show_pathway?apla00140/apla:101790751%09red
Regulation of actin cytoskeleton	KEGG PATHWAY	apla04810	2	181	0.105199	0.266431	ENSAPLG00000003663|ENSAPLG00000006771	http://www.genome.jp/kegg-bin/show_pathway?apla04810/apla:101805216%09red/apla:101795474%09red
ABC transporters	KEGG PATHWAY	apla02010	1	37	0.108953	0.266431	ENSAPLG00000002382	http://www.genome.jp/kegg-bin/show_pathway?apla02010/apla:101791089%09red
Focal adhesion	KEGG PATHWAY	apla04510	2	187	0.111013	0.266431	ENSAPLG00000003663|ENSAPLG00000006771	http://www.genome.jp/kegg-bin/show_pathway?apla04510/apla:101805216%09red/apla:101795474%09red
Adipocytokine signaling pathway	KEGG PATHWAY	apla04920	1	56	0.159044	0.347004	ENSAPLG00000004563	http://www.genome.jp/kegg-bin/show_pathway?apla04920/apla:101796495%09red
ErbB signaling pathway	KEGG PATHWAY	apla04012	1	75	0.206414	0.386708	ENSAPLG00000006771	http://www.genome.jp/kegg-bin/show_pathway?apla04012/apla:101795474%09red
Gap junction	KEGG PATHWAY	apla04540	1	83	0.225579	0.386708	ENSAPLG00000011190	http://www.genome.jp/kegg-bin/show_pathway?apla04540/apla:101805193%09red
GnRH signaling pathway	KEGG PATHWAY	apla04912	1	83	0.225579	0.386708	ENSAPLG00000003788	http://www.genome.jp/kegg-bin/show_pathway?apla04912/apla:101802059%09red
Melanogenesis	KEGG PATHWAY	apla04916	1	92	0.246608	0.394572	ENSAPLG00000007704	http://www.genome.jp/kegg-bin/show_pathway?apla04916/apla:101799597%09red
Vascular smooth muscle contraction	KEGG PATHWAY	apla04270	1	100	0.264836	0.395115	ENSAPLG00000011190	http://www.genome.jp/kegg-bin/show_pathway?apla04270/apla:101805193%09red
Wnt signaling pathway	KEGG PATHWAY	apla04310	1	119	0.306441	0.395115	ENSAPLG00000007704	http://www.genome.jp/kegg-bin/show_pathway?apla04310/apla:101799597%09red
Phagosome	KEGG PATHWAY	apla04145	1	121	0.310686	0.395115	ENSAPLG00000004563	http://www.genome.jp/kegg-bin/show_pathway?apla04145/apla:101796495%09red
Tight junction	KEGG PATHWAY	apla04530	1	122	0.312799	0.395115	ENSAPLG00000002742	http://www.genome.jp/kegg-bin/show_pathway?apla04530/apla:101803417%09red
Purine metabolism	KEGG PATHWAY	apla00230	1	149	0.367548	0.441057	ENSAPLG00000011190	http://www.genome.jp/kegg-bin/show_pathway?apla00230/apla:101805193%09red
Calcium signaling pathway	KEGG PATHWAY	apla04020	1	165	0.397981	0.454835	ENSAPLG00000011327	http://www.genome.jp/kegg-bin/show_pathway?apla04020/apla:101795912%09red
MAPK signaling pathway	KEGG PATHWAY	apla04010	1	219	0.490613	0.535214	ENSAPLG00000006771	http://www.genome.jp/kegg-bin/show_pathway?apla04010/apla:101795474%09red
Neuroactive ligand-receptor interaction	KEGG PATHWAY	apla04080	1	266	0.559914	0.584259	ENSAPLG00000011327	http://www.genome.jp/kegg-bin/show_pathway?apla04080/apla:101795912%09red
Metabolic pathways	KEGG PATHWAY	apla01100	1	1014	0.961506	0.961506	ENSAPLG00000012806	http://www.genome.jp/kegg-bin/show_pathway?apla01100/apla:101796682%09red
